# Supplementary material for: The Interplay between Social and Ecological Determinants of Mental Health for Children and Youth in the Climate Crisis
Source: Int J Environ Res Public Health. 2021 Apr 26;18(9):4573. doi: 10.3390/ijerph18094573 (PMC8123462; doi:10.3390/ijerph18094573)
Supplement: Supplementary file 1 [file ijerph-18-04573-s001.zip]

Archive with 1 entries (1 files):
- ijerph-1183418-supplementary.pdf
